# Supplementary material for: Mesenchymal stem cell-based therapy and exosomes in COVID-19: current trends and prospects
Source: Stem Cell Res Ther. 2021 Aug 21;12:469. doi: 10.1186/s13287-021-02542-z (PMC8379570; doi:10.1186/s13287-021-02542-z)
Supplement: Supplementary file 2 — Additional file 2. Detailed Excel sheet of the ongoing clinical trials with MSCs interventions in COVID-19 patients. [file 13287_2021_2542_MOESM2_ESM.xlsx]

## Sheet: Sheet1
No.	Clinical Trial ID	Study Title	Status	Phase	Disease Stage	Study Type (Internventional / observational/expanded access)	Stem Cell Type	Source (Allogenic- Autologous)	Route of Administration	Number of doses	Cells/Dose	Enrollment /Sample Size	Gender	Age	Start Date (estimated or actual)	End Date	Country	Refernece	Allocation	Controlled or Uncontrolled	Column4	Column5	Column6
1	NCT04461925	Treatment of Coronavirus COVID-19 Pneumonia (Pathogen SARS-CoV-2) With Cryopreserved Allogeneic Multipotent Mesenchymal Stem Cells of the Placenta and Umbilical Cord	Recruiting	Phase 1 Phase 2	Severe	Interventional	hU-MSCs	Allogenic	IV	3	1.0*10e6/kg	30	All	18-75 years	May, 2020	Decembe, 2021	Ukraine	https://clinicaltrials.gov/ct2/show/NCT04461925?term=Stem+cells&cond=COVID-19&draw=4&rank=28	Non-randomized	Controlled
2	NCT04452097	A Phase 1 Study of the Safety and Tolerability of BX-U001 for the Treatment of Severe COVID-19 Pneumonia With Mild to Moderate Acute Respiratory Distress Syndrome (ARDS).	Not yet recruiting	Phase 1 Phase 2	Severe	Interventional	hU-MSCs (BX-U001)	Allogenic	IV	1 (either one from the 3)	0.5*10e6, 1.0*10e6, or 1.5×10e6 cells/kg	39	All	18-80 years	February, 2021	December, 2021	N/A	https://clinicaltrials.gov/ct2/show/record/NCT04452097?term=stem+cells&cond=Covid19&draw=5&rank=31	Non-randomized	Uncontrolled
3	NCT04377334	Prospective Phase II Study: MSCs in Inflammation-Resolution Programs of SARS-CoV-2 Induced ARDS	Not yet recruiting	Phase 2		Interventional	BM-MSCs	Allogenic		N/A	N/A	40	All	> 18 years	October, 2020	July, 2021	Germany	https://clinicaltrials.gov/ct2/show/study/NCT04377334?term=stem+cells&cond=Covid19&draw=5	Randomized	Controlled
4	NCT04331613	Safety and Efficacy Study of Human Embryonic Stem Cells Derived M Cells (CAStem) for the Treatment of Severe COVID-19 Associated With or Without Acute Respiratory Distress Syndrome (ARDS)	Recruiting	Phase 1 Phase 2	Severe	Interventional	hESCs-derived-IMRCs (CAstem)	Allogenic	IV	1-3 Doses	3*10e6, 5*10e6, or 10*10e6 cells/kg	9	All	18-70 years	January, 2020	December, 2020	China	https://clinicaltrials.gov/ct2/show/NCT04331613?term=stem+cells&cond=Covid19&draw=1&rank=34	N/A	Uncontrolled
5	NCT04390139	A Prospective, Double-blind, Randomized, Parallel, Placebo-controlled Pilot Clinical Trial for the Evaluation of the Efficacy and Safety of Two Doses of WJ-MSC in Patients With Acute Respiratory Distress Syndrome Secondary to Infection by COVID-19	Recruiting	Phase 1 Phase 2	Moderate	Interventional	WJ-MSCs	N/A	Endovenous	2	1*10e6 cells/kg	30	All	18-75 years	May, 2020	December, 2020	Spain	https://clinicaltrials.gov/ct2/show/NCT04390139?term=stem+cells&cond=Covid19&draw=1&rank=35	Randomized	Controlled
6	NCT04371393	Mesenchymal Stem Cells for the Treatment of Moderate to Severe COVID-19 Acute Respiratory Distress Syndrome	Recruiting	Phase 3	Moderate to severe	Interventional	BM-MSCs (Remestemcel-L)	Allogenic	IV	2	2*10e6 cells/kg	300	All	> 18 years old	April, 2020	April, 2022	United States	https://clinicaltrials.gov/ct2/show/NCT04371393?term=stem+cells&cond=Covid19&draw=2&rank=36	Randomized	Controlled
7	NCT04348461	Two-treatment,Randomized, Controlled, Multicenter Clinical Trial to Assess the Safety and Efficacy of Intravenous Administration of Expanded Allogeneic Adipose Tissue Adult Mesenchymal Stromal Cells in Critically Ill Patients COVID-19	Not yet recruiting	Phase 2	Severe (on Mechanical ventillation)	Interventional	AT-MSCs	Allogenic	IV	2	1.5*10e6 cells/kg	100	All	> 18 years old	April, 2020	September, 2020	Ukraine	https://clinicaltrials.gov/ct2/show/NCT04348461?term=stem+cells&cond=Covid19&draw=1	Randomized	Controlled
8	NCT04400032	Cellular Immuno-Therapy for COVID-19 ARDS (CIRCA-19) the Vanguard Study	Recruiting	Phase 1	Severe (on Mechanical ventillation ≤48h)	Interventional	BM-MSCs	N/A	IV	3	25*10e6, 50*10e6, or 90*10e6 cells	9	All	> 18 years old	May, 2020	June, 2021	Canada	https://clinicaltrials.gov/ct2/show/record/NCT04400032?term=stem+cells&cond=Covid19&draw=2&rank=39	Non-randomized	Uncontrolled
9	NCT04398303	A Phase 1/2 Randomized, Placebo-Controlled Trial of ACT-20 in Patients With Severe COVID-19 Pneumonia	Not yet recruiting	Phase 1 Phase 2	Moderate to severe	Interventional	hU-MSCs (ACT-20), ACT-20-CM or hU-MSCs in CM (ACT-20)	Allogenic	IV	N/A	1*10e6 cells/kg of hU-MSCs (ACT-20) in 100 ml CM, 100 ml CM of ACT-20-CM	70	All	18-85 years	May, 2020	October, 2020	N/A	https://clinicaltrials.gov/ct2/show/NCT04398303?term=stem+cells&cond=Covid19&draw=1&rank=40	Randomized	Controlled
10	NCT04393415	The Effect of PRP and Cord Blood in Improving the Symptoms of Covid-19	Recruiting	Not Applicable	Any	Interventional	hU-MSCs	N/A	N/A	N/A	N/A	100	All	20-70 years	May, 2020	September, 2020	Egypt	https://clinicaltrials.gov/ct2/show/NCT04393415?term=stem+cells&cond=Covid19&draw=1&rank=41	Randomized	Controlled
11	NCT04447833	Mesenchymal Stromal Cell Therapy For The Treatment Of Acute Respiratory Distress Syndrome Validation of Mechanistic Pathways and Clinical Efficacy	Recruiting	Phase 1	Severe	Interventional	BM-MSCs (KI-MSC-PL-205)	Allogenic	IV	1	1*10e6 or 2*10e6 cells/kg	9	All	18-65 years	June, 2020	December,2025	Sweden	https://clinicaltrials.gov/ct2/show/study/NCT04447833?term=stem+cells&cond=Covid19&draw=2	N/A	Uncontrolled
12	NCT04397796	Phase 1b Randomized, Double-Blind, Placebo-Controlled Study Of The Safety Of Therapeutic Treatment With Immunomodulatory Mesenchymal Stem Cells In Adults With COVID-19 Infection Requiring Mechanical Ventilation	Recruiting	Phase 1	Moderate to severe	Interventional	BM-MSCs	Allogenic	N/A	N/A	N/A	45	All	18-80 years	August, 2020	June, 2021	United States	https://clinicaltrials.gov/ct2/show/study/NCT04397796?term=stem+cells&cond=Covid19&draw=2	Randomized	Controlled
13	NCT04467047	Safety and Feasibility of Allogenic Mesenchymal Stromal Cells in the Treatment of COVID-19	Not yet recruiting	Phase 1	Severe	Interventional	BM-MSCs	Allogenic	IV	N/A	1*10e6 cells/kg	10	All	child, adult and older	July, 2020	December, 2020	N/A	https://clinicaltrials.gov/ct2/show/study/NCT04467047?term=stem+cells&cond=Covid19&draw=1&rank=45	N/A	Uncontrolled
14	NCT03042143	Repair of Acute Respiratory Distress Syndrome by Stromal Cell Administration (REALIST): An Open Label Dose Escalation Phase 1 Trial Followed by a Randomized, Double-blind, Placebo-controlled Phase 2 Trial (COVID-19)	Recruiting	Phase 1 Phase 2	Moderate to severe	Interventional	hU-MSCs (Orbcel-C)	Allogenic	IV	N/A	400*10e6 cells	75	All	16 and older	January, 2019	October , 2022	United Kingdom	https://clinicaltrials.gov/ct2/show/study/NCT03042143?term=stem+cells&cond=Covid19&draw=1	Randomized	Controlled
15	NCT04345601	Single Donor Banked Bone Marrow Mesenchymal Stromal Cells for the Treatment of COVID19-Induced ARDS: A Randomized, Controlled Study	Not yet recruiting	Early Phase 1	Moderate to severe	Interventional	MSCs	Allogenic	IV	1	2*10e6 cells/kg	30	All	> 18 Years old	December, 2020	September, 2022	United States	https://clinicaltrials.gov/ct2/show/NCT04345601?term=stem+cells&cond=Covid19&draw=1	Randomized	Controlled
16	NCT04269525	Clinical Research Regarding the Availability and Safety of UC-MSCs Treatment for Serious Pneumonia and Critical Pneumonia Caused by the 2019-nCOV Infection	Recruiting	Phase 2	Severe or Critical	Interventional	hU-MSCs	N/A	IV	4	9.9*10e7 cells	16	All	18-80 years	December 30, 2020	February 6, 2020	China	https://clinicaltrials.gov/ct2/show/NCT04269525?term=stem+cells&cond=Covid19&draw=1	N/A	Uncontrolled
17	NCT04365101	A Phase I/II Study of Human Placental Hematopoietic Stem Cell Derived Natural Killer Cells (CYNK-001) for the Treatment of Adults With COVID-19	Recruiting	Phase 1 Phase 2	Moderate	Interventional	hP-MSCs (CYNK-001)	Allogenic	IV	3	N/A	86	All	> 18 Years old	May, 2020	June, 2021	United States	https://clinicaltrials.gov/ct2/show/study/NCT04365101?term=stem+cells&cond=Covid19&draw=2	Randomized	Controlled
18	NCT04361942	Double Blind, Placebo-controlled, Phase II Trial to Evaluate Safety and Efficacy of Allogenic Mesenchymal Stromal Cells MSV_allo for Treatment of Acute Respiratory Failure in Patients With COVID-19 Pneumonia (COVID_MSV)	Recruiting	Phase 2	Severe	Interventional	MSCs	Allogenic	IV	1	10e6 cells/kg	24	All	> 18 Years old	May, 2020	December, 2020	Spain	https://clinicaltrials.gov/ct2/show/NCT04361942?term=stem+cells&cond=Covid19&draw=2	Randomized	Controlled
19	NCT04389450	A Randomized, Double-Blind, Placebo-Controlled, Multicenter, Parallel-Group Phase II Study to Evaluate the Efficacy and Safety of Intramuscular Injections of PLX PAD for the Treatment of Severe COVID-19	Recruiting	Phase2	Severe	Interventional	hP-MSCs (PLX-PAD)	Allogenic	IM	1 or 2	N/A	140	All	40-80 years	October, 2020	March, 2022	United States	https://clinicaltrials.gov/ct2/show/NCT04389450?term=stem+cells&cond=Covid19&draw=3	Randomized	Controlled
20	NCT04333368	Cell Therapy Using Umbilical Cord-derived Mesenchymal Stromal Cells in SARS-CoV-2-related ARDS	Active, not recruiting	Phase 1 Phase 2	Severe	Interventional	WJ-MSCs		IV (either centrally or peripherally)	3	10e6 cells/kg	47	All	> 18 years old	April, 2020	April, 2022	France	https://clinicaltrials.gov/ct2/show/NCT04333368?term=stem+cells&cond=Covid19&draw=3&rank=52	Randomized	Controlled
21	NCT04367077	A Phase 2/3 Study to Assess the Safety and Efficacy of MultiStem® Therapy in Subjects With Acute Respiratory Distress Syndrome (ARDS) Due to Coronavirus Disease (COVID-19)	Recruiting	Phase 2 Phase 3	Moderate to severe	Interventional	BM-MSCs (MultiStem)	Allogenic	IV	N/A	N/A	400	All	18-89 years	April, 2020	August , 2022	United States	https://clinicaltrials.gov/ct2/show/NCT04367077?term=stem+cells&cond=Covid19&draw=1	Randomized	Controlled
22	NCT04445220	A Multi-center, Randomized, Sham Controlled, Double-blind, Ascending-dose Study of Extracorporeal Mesenchymal Stromal Cell Therapy (SBI-101 Therapy) in COVID-19 Subjects With Acute Kidney Injury Receiving Renal Replacement Therapy	Recruiting	Phase 1 Phase 2	Any	Interventional	Extracorporeal MSCs (SBI-101)	Allogenic	IV	1	250*10e6 or 750*10e6 cells	22	All	> 18 years old	November, 2020	July, 2021	N/A	https://clinicaltrials.gov/ct2/show/NCT04445220?term=stem+cells&cond=Covid19&draw=1&rank=55	Randomized	Controlled
23	NCT04466098	Multi-center, Randomized, Placebo Controlled, Interventional Phase 2A Clinical Trial Evaluating the Safety and Potential Efficacy of Multiple Dosing of Mesenchymal Stromal Cells in Patients With Severe Acute Respiratory Syndrome Coronavirus 2 (SARS-Cov-2)	Recruiting	Phase 2	Moderate to severe	Interventional	MSCs	N/A	IV	3	300*10e6 cells	30	All	18-80 years	July, 2020	December, 2021	United States	https://clinicaltrials.gov/ct2/show/NCT04466098?term=stem+cells&cond=Covid19&draw=3&rank=56	Randomized	Controlled
24	NCT04276987	A Pilot Clinical Study on Aerosol Inhalation of the Exosomes Derived From Allogenic Adipose Mesenchymal Stem Cells in the Treatment of Severe Patients With Novel Coronavirus Pneumonia	Completed	Phase 1	Severe	Interventional	AT-MSCs -Exo	Allogenic	Inhalation	5	2*10e8 nanovesicles/3ml	24	All	18-75 years	February, 2020	July, 2020	China	https://clinicaltrials.gov/ct2/show/NCT04276987?term=stem+cells&cond=Covid19&draw=1&rank=58	N/A	Uncontrolled
25	NCT04313322	Treatment of COVID-19 Patients Using Wharton's Jelly-Mesenchymal Stem Cells	Recruiting	Phase 1		Interventional	WJ-MSCs	Allogenic	IV	3	1*10e6 cells/kg	5	All	> 18 years old	March, 2020	September, 2020	Jordan	https://clinicaltrials.gov/ct2/show/NCT04313322?term=stem+cells&cond=Covid19&draw=2&rank=1	N/A	Uncontrolled
26	NCT04473170	Adaptive Open-label Study Evaluating the Safety and Efficacy of Autologous Non- Hematopoietic Peripheral Blood Stem Cells Therapy in COVID-19 Outbreak in Abu Dhabi, 2020 (SENTAD-COVID Study)	Completed	Phase 1 and Phase 2		Interventional	Non-Hematopoietic Peripheral Blood Stem Cells (NHPBSC)	Autologous	jet nebulization	N/A	N/A	146	All	> 18 years old	April, 2020	July, 2020	United Arab Emirates	https://clinicaltrials.gov/ct2/show/NCT04473170?term=stem+cells&cond=Covid19&draw=2&rank=2	Randomized	Controlled
27	NCT04428801	Clinical Study for the Prophylactic Efficacy of Autologous Adipose Tissue-Derived Mesenchymal Stem Cells (AdMSCs) Against Coronavirus 2019 (COVID-19)	Not yet recruiting	Phase 2		Interventional	AT-MSCs	Autologous	IV	3	200*10e6 cells	200	All	> 18 years old	August , 2020	October, 2021	N/A	https://clinicaltrials.gov/ct2/show/NCT04428801?term=stem+cells&cond=Covid19&draw=2&rank=3	Randomized	Controlled
28	NCT04486001	COVID-19 Stem Cell Therapy: A Phase I Study of Intravenous Administration of Allogeneic Adipose Stem Cells	Not yet recruiting	Phase 1	Severe	Interventional	AT-MSCs	Allogenic	IV			20	All	18-80 years	August, 2020	January, 2021	United States	https://clinicaltrials.gov/ct2/show/NCT04486001?term=stem+cells&cond=Covid19&draw=2&rank=4	N/A	Uncontrolled
29	NCT04444271	Prospective, Randomized Phase 2 Clinical Trial of Mesenchymal Stem Cells(MSCs) for the Treatment of Coronavirus Disease 2019(COVID-19)	Recruiting	Phase 2	Moderate	Interventional	MSCs	N/A	IV	1 or 2	2*10e6 cells/kg	20	All	>10 years	May , 2020	September, 2020	Pakistan	https://clinicaltrials.gov/ct2/show/NCT04444271?term=stem+cells&cond=Covid19&draw=2&rank=5	Randomized	Controlled
30	NCT04416139	Mesenchymal Stem Cells for the Treatment of Severe Acute Respiratory Distress Syndrome Due to COVID-19. Pilot Study	Recruiting	Phase 2	Severe	Interventional	MSCs	Allogenic	IV	1	1*10e6 cells/kg	10	All	> 18 years old	May , 2020	May, 2021	Mexico	https://clinicaltrials.gov/ct2/show/NCT04416139?term=stem+cells&cond=Covid19&draw=2&rank=6	Non-Randomized	Controlled
31	NCT04336254	Safety and Efficacy Study of Allogeneic Human Dental Pulp Mesenchymal Stem Cells to Treat Severe Pneumonia of COVID-19：a Single-center, Prospective, Randomised Clinical Trial	Recruiting	Phase 1 Phase 2	Severe	Interventional	DPSCs	Allogenic	IV	3	3.0*10e7 cells	20	All	18- 65 Years	April, 2020	March, 2021	China	https://clinicaltrials.gov/ct2/show/study/NCT04336254?term=stem+cells&cond=Covid19&draw=2&rank=7	Randomized	Controlled
32	NCT04429763	Safety and Efficacy of Mesenchymal Stem Cells in the Management of Severe COVID-19	Not yet recruiting	Phase 2	Severe	Interventional	hU-MSCs	N/A	N/A	1	1*10e6 cells/Kg	30	All	18-79 Years	July, 2020	November, 2020	United States	https://clinicaltrials.gov/ct2/show/NCT04429763?term=stem+cells&cond=Covid19&draw=2	Randomized	Controlled
33	NCT04315987	Exploratory Clinical Study to Assess the Efficacy of NestaCell® Mesenchymal Stem Cell to Treat Patients With Severe COVID-19 Pneumonia	Not yet recruiting	Phase 2	Severe	Interventional	MSCs (NestaCell®)	allogenic	IV	4	2*10e7 cells	90	All	> 18 years old	June, 2020	August, 2020	Brazil	https://clinicaltrials.gov/ct2/show/NCT04315987?term=stem+cells&cond=Covid19&draw=2&rank=9	Randomized	Controlled
34	NCT04456361	A Study of Mesenchymal Stem Cells as a Treatment in Patients With Acute Respiratory Distress Syndrome Caused by COVID-19	Active, not recruiting	Early Phase 1	Mild- Moderate- Severe	Interventional	WJ-MSCs	N/A	IV	1	1*10e8 cells	9	All	> 18 years old	April, 2020	December, 2020	Mexico	https://clinicaltrials.gov/ct2/show/study/NCT04456361?term=stem+cells&cond=Covid19&draw=2	N/A	Uncontrolled
35	NCT04349631	A Phase II, Open Label, Single-Center, Clinical Trial to Assess Efficacy of HB-adMSCs to Provide Immune Support Against Coronavirus Disease	Active, not recruiting	Phase 2	N/A	Interventional	AT-MSCs	Autologous	IV	5	N/A	56	All	Child, Adult, Older Adult	April, 2020	December, 2020	United States	https://clinicaltrials.gov/ct2/show/NCT04349631?term=stem+cells&cond=Covid19&draw=7	N/A	Uncontrolled
36	NCT04366323	Phase I / II Clinical Trial, Multicenter, Randomized and Controlled, to Assess the Safety and Efficacy of Intravenous Administration of Allogeneic Adult Mesenchymal Stem Cells of Expanded Adipose Tissue in Patients With Severe Pneumonia Due to COVID-19	Active, not recruiting	Phase 1 Phase 2	severe	Interventional	AT-MSCs	Allogeneic	IV	2	80*10e6 cells	26	All	18-80 Years	April, 2020	October, 2021	Spain	https://clinicaltrials.gov/ct2/show/NCT04366323?term=stem+cells&cond=Covid19&draw=3&rank=11	Randomized	Controlled
37	NCT04348435	A Randomized, Double-Blind, Single Center, Efficacy and Safety Study of Allogeneic HB-adMSCs to Provide Immune Support Against COVID-19	Enrolling by invitation	Phase 2		Interventional	AT-MSCs (Hope Biosciences-MSCs)	Allogeneic	IV	5	200*10e6 cells	100	All	Child, Adult, Older Adult	May, 2020	April, 2021	United States	https://clinicaltrials.gov/ct2/show/NCT04348435?term=stem+cells&cond=Covid19&draw=3&rank=12	Randomized	Controlled
38	NCT04252118	Safety and Efficiency of Mesenchymal Stem Cell in Treating Pneumonia Patients Infected With COVID-19	Recruiting	Phase 1		Interventional	MSCs	N/A	IV	3	3*10e7 cells	20	All	18-70 Years	January, 2020	December, 2021	China	https://clinicaltrials.gov/ct2/show/NCT04252118?term=stem+cells&cond=Covid19&draw=3&rank=13	Non-Randomized	Controlled
39	NCT04273646	Clinical Study of Human Umbilical Cord Mesenchymal Stem Cells in the Treatment of Severe COVID-19	Not yet recruiting	Not Applicable	Severe	Interventional	hU-MSCs	N/A	IV	4	0.5*10e6 cells/kg	48	All	18-65 years	April, 2020	February, 2022	China	https://clinicaltrials.gov/ct2/show/NCT04273646?term=stem+cells&cond=Covid19&draw=3&rank=15	Randomized	Controlled
40	NCT04382547	Treatment of Covid-19 Associated Pneumonia With Allogenic Pooled Olfactory Mucosa-derived Mesenchymal Stem Cells	Enrolling by invitation	Phase 1 Phase 2	Severe	Interventional	OM-MSCs	Allogeneic	IV	N/A	N/A	40	All	18-70	May, 2020	June, 2021	Belarus	https://clinicaltrials.gov/ct2/show/NCT04382547?term=stem+cells&cond=Covid19&draw=3	Non-Randomized	Controlled
41	NCT04346368	Safety and Efficacy of Intravenous Infusion of Bone Marrow-Derived Mesenchymal Stem Cells in Severe Patients With Coronavirus Disease 2019 (COVID-19): A Phase 1/2 Randomized Controlled Trial	Not yet recruiting	Phase 1 Phase 2	Severe	Interventional	BM-MSCs	N/A	IV	1	1*10e6 cells/kg	20	All	18-75	April, 2020	December, 2020	China	https://clinicaltrials.gov/ct2/show/NCT04346368?term=stem+cells&cond=Covid19&draw=3&rank=17	Randomized	Controlled
42	NCT04288102	A Phase II, Multicenter, Randomized, Double-blind, Placebo-controlled Trial to Evaluate the Efficacy and Safety of Human Umbilical Cord-derived Mesenchymal Stem Cells in the Treatment of Severe COVID-19 Patients	Completed	Phase 2	Severe	Interventional	hU-MSCs		IV	3	4.0*10e7 cells	100	All	18-75	March, 2020	July, 2020	China	https://clinicaltrials.gov/ct2/show/NCT04288102?term=stem+cells&cond=Covid19&draw=3&rank=18	Randomized	Controlled
43	NCT04527224	A Phase I/Ⅱa Trial to Explore the Safety and Efficacy of Allogenic Adipose Tissue-derived Mesenchymal Stem Cell (AstroStem-V) Therapy in Patients With COVID-19 Pneumonia	Not yet recruiting	Phase 1 Phase 2	Moderate	Interventional	AT-MSCs (AstroStem-V)	Allogenic	N/A	N/A	N/A	10	All	19-80 Years	December, 2020	April, 2022		https://clinicaltrials.gov/ct2/show/NCT04527224?term=stem+cells&cond=Covid19&draw=3&rank=19	N/A	Uncontrolled
44	NCT04339660	Clinical Research of Human Mesenchymal Stem Cells in the Treatment of COVID-19 Pneumonia	Recruiting	Phase 1 Phase 2		Interventional	hU-MSCs	N/A	IV	1	1*10e6 cells/kg	30	All	18 - 75 Years	February, 2020	June, 2020	China	https://clinicaltrials.gov/ct2/show/NCT04339660?term=stem+cells&cond=Covid19&draw=4&rank=23	Randomized	Controlled
45	NCT04457609	Application of Umbilical Cord Mesenchymal Stem Cells as Adjuvant Therapy for Critically-Ill COVID-19 Patients	Recruiting	Phase 1	Severe	Interventional	hU-MSCs	N/A	IV	1	1*10e6 cells/kg	40	All	18 - 95 Years	July, 2020	September, 2020	Indonesia	https://clinicaltrials.gov/ct2/show/NCT04457609?term=stem+cells&cond=Covid19&draw=4&rank=25	Randomized	Controlled
46	NCT04366063	Mesenchymal Stem Cell Therapy for Acute Respiratory Distress Syndrome in Coronavirus Infection: A Phase 2-3 Clinical Trial	Recruiting	Phase 2 Phase 3	Mild to Moderate	Interventional	MSCs	N/A	IV	2	100*10e6 (±10%) cells	60	All	18- 65 Years	April, 2020	December, 2020	Islamic Republic of Iran	https://clinicaltrials.gov/ct2/show/NCT04366063?term=stem+cells&cond=Covid19&draw=4&rank=27	Randomized	Controlled
47	NCT04490486	Phase I, Randomized, Double Blinded, Placebo Control Study to Evaluate the Safety and Potential Efficacy of Intravenous Infusion of Umbilical Cord Tissue (UC) Derived Mesenchymal Stem Cells (MSCs) Versus Placebo to Treat Acute Pulmonary Inflammation Due to COVID-19 With Moderate to Severe Symptoms	Not yet recruiting	Phase 1		Interventional	hU-MSCs	N/A	IV	2	100*10e6 cells	21	All	> 18 years old	March , 2021	June, 2024	United States	https://clinicaltrials.gov/ct2/show/NCT04490486?term=stem+cells&cond=Covid19&draw=4&rank=28	Randomized	Controlled
48	NCT04355728	Umbilical Cord-derived Mesenchymal Stem Cells for COVID-19 Patients With Acute Respiratory Distress Syndrome (ARDS)	Completed	Phase 1 Phase 2	Severe	Interventional	hU-MSCs		IV	2	100*10e6 cells	24	All	> 18 years old	April, 2020	October, 2020	United States	https://clinicaltrials.gov/ct2/show/NCT04355728?term=stem+cells&cond=Covid19&draw=4&rank=29	Randomized	Controlled
49	NCT04535856	Therapeutic Study to Evaluate the Safety and Efficacy of DW-MSC in COVID-19 Patients: Randomized, Double-blind, and Placebo-controlled	Recruiting	Phase 1	Mild or moderate	Interventional	DW-MSC	allogeneic	IV	2	Low-dose group (5*10e7 cells) High-dose group (1*10e8 cells)	9	All	> 19 years old	November, 2020	January, 2021	Indonesia	https://clinicaltrials.gov/ct2/show/NCT04535856?term=stem+cells&cond=Covid19&draw=5&rank=38	Randomized	Controlled
50	NCT04537351	A Pilot, Open-label, Randomised Controlled Clinical Trial to Investigate Early Efficacy of CYP-001 in Adults Admitted to Intensive Care With COVID-19	Recruiting	Phase 1 Phase 2		Interventional	iPSCs-derived-MSCs (Cymerus MSCs)	Allogenic	IV	2	2-200*10e6 cells/kg	24	All	> 18 years old	August, 2020	March, 2021	Australia	https://clinicaltrials.gov/ct2/show/NCT04537351?term=stem+cells&cond=Covid19&draw=7&rank=55	Randomized	Controlled
51	NCT04524962	Phase I/IIA Study of Descartes-30 in Acute Respiratory Distress Syndrome	Recruiting	Phase 1 Phase 2	moderate-to-severe	Interventional	RNA-engineered MSCs to secrete DNases.		N/A	N/A	N/A	30	All	> 18 years old	September, 2020	September, 2022	United States	https://clinicaltrials.gov/ct2/show/NCT04524962?term=stem+cells&cond=Covid19&draw=8&rank=65	N/A	Uncontrolled
52	NCT04371601	Safety and Effectiveness of Mesenchymal Stem Cells in the Treatment of Pneumonia of Coronavirus Disease 2019	Active, not recruiting	Early Phase 1	Severe	Interventional	hU- MSCs		IV	4	10e6 cells/Kg	60	All	18-70	March, 2020	December, 2022	China	https://clinicaltrials.gov/ct2/show/NCT04371601?term=stem+cells&cond=Covid19&draw=5	Randomized	Controlled
53	NCT04522986	An Exploratory Study of ADR-001 in Patients With Severe Pneumonia Caused by SARS-CoV-2 Infection	Not yet recruiting	Phase 1	Severe	Interventional	MSCs		IV	4	1*10e8 cells	6	All	>20 Years	September, 2020	December, 2021	Japan	https://clinicaltrials.gov/ct2/show/NCT04522986?term=stem+cells&cond=Covid19&draw=5&rank=32	N/A	Uncontrolled
54	NCT04362189	A Randomized, Placebo-Controlled, Double-Blind, Efficacy and Safety Study of Allogeneic HB-adMSCs for the Treatment of COVID-19	Active, not recruiting	Phase 2		Interventional	AT-MSCs (Hope Biosciences-MSCs)	Allogeneic	IV	4	100*10e6 cells	100	All	Child, Adult, Older Adult	June, 2020	October, 2020	United States	https://clinicaltrials.gov/ct2/show/NCT04362189?term=stem+cells&cond=Covid19&draw=5	Randomized	Controlled
55	NCT04390152	Safety and Efficacy of Intravenous Infusion of Wharton's Jelly Derived Mesenchymal Stem Cell Plus Standard Therapy for the Treatment of Patients With Acute Respiratory Distress Syndrome Diagnosis Due to COVID 19: A Randomized Controlled Trial	Not yet recruiting	Phase 1 Phase 2	Moderate to severe	Interventional	WJ-MSCs	N/A	IV	2	50*10e6 cells	40	All	18-80	September, 2020	July, 2021	Colombia	https://clinicaltrials.gov/ct2/show/NCT04390152?term=stem+cells&cond=Covid19&draw=5&rank=34	Randomized	Controlled
56	NCT04611256	Adjuvant Therapy With Mesenchymal Stem Cells in Patients Diagnosed With COVID-19 in Critical Condition	Recruiting	Phase 1	Moderate to severe	Interventional	AT-MSCs	N/A	IV	2	1*10e6 cells/kg	20	All	18 - 65 Years	August, 2020	December, 2020	Mexico	https://www.clinicaltrials.gov/ct2/show/NCT04611256?cond=Stem+Cells+AND+COVID-19&draw=2&rank=9	Randomized	Controlled
57	NCT04565665	Emergency Use Pilot Study of Cord Blood Derived Mesenchymal Stem Cells for Treatment of COVID-19 Related Acute Respiratory Distress Syndrome	Recruiting	Phase 1	Moderate to severe	Interventional	hU-MSCs		IV	1 or 2	N/A	70	All	> 18 years old	July, 2020	April, 2021	United States	https://www.clinicaltrials.gov/ct2/show/NCT04565665?cond=Stem+Cells+AND+COVID-19&draw=3&rank=14	Randomized	Controlled
58	NCT04573270	A Pilot Phase Study Evaluating the Effects of a Single Mesenchymal Stem Cell Injection in Patients With Suspected or Confirmed COVID-19 Infection and Healthcare Providers Exposed to Coronavirus Patients	Completed	Phase 1	N/A	Interventional	MSCs	N/A	IV	1	N/A	40	All	> 18 years old	April, 2020	September, 2020	United States	https://www.clinicaltrials.gov/ct2/show/NCT04573270?cond=Stem+Cells+AND+COVID-19&draw=3&rank=15	Randomized	Controlled
59	NCT04629105	A Phase 1 Double-blinded, Randomized, Placebo-controlled Study for COVID-19 and Influenza Virus-Elicited Acute Respiratory Distress Syndrome (ARDS) Using Longeveron Mesenchymal Stem Cells (LMSCs)	Recruiting	Phase 1	Mild to severe	Interventional	BM-MSCs (Longeveron MSCs)		IV	3	100*10e6 cells	70	All	> 18 years old	July, 2020	July, 2025	United States	https://www.clinicaltrials.gov/ct2/show/NCT04629105?cond=Stem+Cells+AND+COVID-19&draw=4&rank=21	Randomized	Controlled
60	NCT04302519	Clinical Study of Novel Coronavirus Induced Severe Pneumonia Treated by Dental Pulp Mesenchymal Stem Cells	Not yet recruiting	Early Phase 1	Severe	Interventional	DP-MSCs	N/A	IV	3	1.0*10e6 cells/kg	24	All	18-75 Years old	March, 2020	July, 2021	China	https://www.clinicaltrials.gov/ct2/show/NCT04302519?cond=Stem+Cells+AND+COVID-19&draw=4&rank=26	Randomized	Uncontrolled
61	NCT04494386	Phase 1/2a Study of Umbilical Cord Lining Stem Cells (ULSC) in Patients With ARDS Due to COVID-19	Recruiting	Phase 1 Phase 2	Mild- Moderate- Severe	Interventional	hU-MSCs	Allogeneic	IV	1 or 2	100*10e6 cells	60	All	> 18 years old	July, 2020	November, 2021	United States	https://www.clinicaltrials.gov/ct2/show/NCT04494386?cond=Stem+Cells+AND+COVID-19&draw=4&rank=28	Randomized	Controlled
62	NCT04392778	What is the Effect of Mesenchymal Stem Cell Therapy on Seriously Ill Patients With Covid 19 in Intensive Care? (Prospective Double Controlled Study)	Recruiting	Phase 1 Phase 3	Severe	Interventional	MSCs	N/A	IV	3	3*10e6 cells/kg	30	All	40-60 Years	April, 2020	September, 2020	Turkey	https://www.clinicaltrials.gov/ct2/show/NCT04392778?cond=Stem+Cells+AND+COVID-19&draw=4&rank=29	Randomized	Controlled
62	NCT04657458	Bone Marrow Mesenchymal Stem Cell Derived Extracellular Vesicles Infusion Treatment: Expanded Access Protocol for Patients With COVID-19 Associated ARDS Who Do Not Qualify for Phase II Randomized Control Trial	Available		Severe	Expanded Access	BM-MSC -Derived-ECV(ExoFlo™)	N/A	IV	N/A	N/A	N/A	All	> 18 years	N/A	N/A		https://www.clinicaltrials.gov/ct2/show/NCT04657458?cond=Stem+Cells+AND+COVID-19&draw=4&rank=25	N/A	N/A
63	NCT04299152	Clinical Application of Stem Cell Educator Therapy for the Treatment of Viral Inflammation Caused by Severe Acute Respiratory Syndrome Coronavirus 2 (SARS-CoV-2)	Not yet recruiting	Phase 2		Interventional	hU-MSCs (stem cell educator therapy)		IV	1	N/A	20	All	18-60 Years old	November, 2020	November, 2021		https://www.clinicaltrials.gov/ct2/show/NCT04299152?cond=Stem+Cells+AND+COVID-19&draw=9&rank=33	Randomized	Controlled
64	NCT04625738	Efficacy of Infusions of Mesenchymal Stem Cells From Wharton Jelly in the Moderate to Severe SARS-Cov-2 Related Acute Respiratory Distress Syndrome (COVID-19): A Phase IIa Double-blind Randomized Controlled Trial	Not yet recruiting	Phase 2	Moderate to Severe	Interventional	WJ-MSCs		IV	3	1*10e6 cells/kg, 0.5*10e6 and 0.5*10e6	30	All	> 18 years old	November, 2020	August, 2022	France	https://www.clinicaltrials.gov/ct2/show/NCT04625738?cond=Stem+Cells+AND+COVID-19&draw=9&rank=36	Randomized	Controlled
65	NCT04492501	Role of Investigational Therapies Alone or in Combination to Treat Moderate, Severe and Critical COVID-19	Completed	Not Applicable	Moderate and Severe	Interventional	MSCs either alone or in combination with other novel therapies		IV	1	2*106 cells/kg	600	All	18-90	April, 2020	July, 2020	Pakistan	https://www.clinicaltrials.gov/ct2/show/NCT04492501?cond=Stem+Cells+AND+COVID-19&draw=9&rank=58	Non-Randomized	Controlled
